# Supplementary material for: Towards a Better Understanding of MASLD: Patient Health Literacy, Illness Perception, and Awareness
Source: Diseases. 2026 Apr 17;14(4):147. doi: 10.3390/diseases14040147 (PMC13115058; doi:10.3390/diseases14040147)
Supplement: Supplementary file 1 [file diseases-14-00147-s001.zip]

Archive with 1 entries (1 files):
- diseases-4224236-supplementary.pdf
